# Supplementary material for: Analysis of bacterial genomes from an evolution experiment with horizontal gene transfer shows that recombination can sometimes overwhelm selection
Source: PLoS Genet. 2018 Jan 31;14(1):e1007199. doi: 10.1371/journal.pgen.1007199 (PMC5809092; doi:10.1371/journal.pgen.1007199)
Supplement: S1 Table — (XLSX) [file pgen.1007199.s002.xlsx]

## Sheet: Sheet1
S1 Table. The identifying numbers and relationships of the 12 sequenced recipient clones used to start the 12 STLE populations and the 24 recombinant clones isolated at the end of the STLE.
Population sample	Population	Generation	Identifying number
RM3-149-1	Ara+1	1000	REL4361
RM3-149-2	Ara+2	1000	REL4362
RM3-149-3	Ara+3	1000	REL4363
RM3-149-4	Ara+4	1000	REL4364
RM3-149-5	Ara+5	1000	REL4365
RM3-149-6	Ara+6	1000	REL4366
RM3-149-7	Ara–1	1000	REL4367
RM3-149-8	Ara–2	1000	REL4368
RM3-149-9	Ara–3	1000	REL4369
RM3-149-10	Ara–4	1000	REL4370
RM3-149-11	Ara–5	1000	REL4371
RM3-149-12	Ara–6	1000	REL4372
RM3-153-1	Ara+1	1200	NA
RM3-153-2	Ara+2	1200	NA
RM3-153-3	Ara+3	1200	NA
RM3-153-4	Ara+4	1200	NA
RM3-153-5	Ara+5	1200	NA
RM3-153-6	Ara+6	1200	NA
RM3-153-7	Ara–1	1200	NA
RM3-153-8	Ara–2	1200	NA
RM3-153-9	Ara–3	1200	NA
RM3-153-10	Ara–4	1200	NA
RM3-153-11	Ara–5	1200	NA
RM3-153-12	Ara–6	1200	NA
