# Supplementary material for: Analysis of bacterial genomes from an evolution experiment with horizontal gene transfer shows that recombination can sometimes overwhelm selection
Source: PLoS Genet. 2018 Jan 31;14(1):e1007199. doi: 10.1371/journal.pgen.1007199 (PMC5809092; doi:10.1371/journal.pgen.1007199)
Supplement: S2 Table — (XLSX) [file pgen.1007199.s003.xlsx]

## Sheet: Sheet1
S2 Table. Population samples used in the STLE continuation and subsequent sequencing.
Population sample	Population	Generation	Identifying number
RM3-149-1	Ara+1	1000	REL4361
RM3-149-2	Ara+2	1000	REL4362
RM3-149-3	Ara+3	1000	REL4363
RM3-149-4	Ara+4	1000	REL4364
RM3-149-5	Ara+5	1000	REL4365
RM3-149-6	Ara+6	1000	REL4366
RM3-149-7	Ara–1	1000	REL4367
RM3-149-8	Ara–2	1000	REL4368
RM3-149-9	Ara–3	1000	REL4369
RM3-149-10	Ara–4	1000	REL4370
RM3-149-11	Ara–5	1000	REL4371
RM3-149-12	Ara–6	1000	REL4372
RM3-153-1	Ara+1	1200	NA
RM3-153-2	Ara+2	1200	NA
RM3-153-3	Ara+3	1200	NA
RM3-153-4	Ara+4	1200	NA
RM3-153-5	Ara+5	1200	NA
RM3-153-6	Ara+6	1200	NA
RM3-153-7	Ara–1	1200	NA
RM3-153-8	Ara–2	1200	NA
RM3-153-9	Ara–3	1200	NA
RM3-153-10	Ara–4	1200	NA
RM3-153-11	Ara–5	1200	NA
RM3-153-12	Ara–6	1200	NA
